# Supplementary material for: Systematic evaluations of forensic effectiveness and genetic structures of two ethnic groups in Northwest China using a self-developed Multi-InDel panel
Source: Hereditas. 2025 May 16;162:80. doi: 10.1186/s41065-025-00416-5 (PMC12083099; doi:10.1186/s41065-025-00416-5)
Supplement: Supplementary file 3 — Supplementary Material 3 [file 41065_2025_416_MOESM3_ESM.xls]

## Sheet: S1
Table S1. Detailed information of 28 reference populations.
ID	Abbreviation	Populations name	Continents	Sample Sizes
1	ACB	African Caribbean in Barbados	Africa	96
2	ASW	African Ancestry in Southwest US	Africa	61
3	ESN	Esan in Nigeria	Africa	99
4	GWD	Gambian in Western Division, The Gambia	Africa	113
5	LWK	Luhya in Webuye, Kenya	Africa	99
6	MSL	Mende in Sierra Leone	Africa	85
7	YRI	Yoruba in Ibadan, Nigeria	Africa	108
8	CLM	Colombian in Medellin, Colombia	America	94
9	MXL	Mexican Ancestry in Los Angeles, California	America	64
10	PEL	Peruvian in Lima, Peru	America	85
11	PUR	Puerto Ricans from Puerto Rico	America	104
12	CEU	Utah residents with Northern and Western European ancestry	Europe	99
13	FIN	Finnish in Finland	Europe	99
14	GBR	British in England and Scotland	Europe	91
15	IBS	Iberian populations in Spain	Europe	107
16	TSI	Toscani in Italy	Europe	107
17	BEB	Bengali in Bangladesh	South Asia	86
18	GIH	Gujarati Indian in Houston, TX	South Asia	103
19	ITU	Indian Telugu in the UK	South Asia	102
20	PJL	Punjabi from Lahore, Pakistan	South Asia	96
21	STU	Sri Lankan Tamil in the UK	South Asia	102
22	CDX	Chinese Dai in Xishuangbanna, China	East Asia	93
23	CHB	Han Chinese in Beijing, China	East Asia	103
24	CHS	Southern Han Chinese, China	East Asia	105
25	JPT	Japanese in Tokyo, Japan	East Asia	104
26	KHV	Kinh in Ho Chi Minh City, Vietnam	East Asia	99
27	Manchu	Manchu in Inner Mongolia, China	East Asia	183
28	Mongolian	Mongolian in Inner Mongolia, China	East Asia	117

## Sheet: S2
Table S2. Detailed information of the 41 Multi-InDel markers.
Loci	Chromosomes	Rs#	Positions	Reference alleles	Alternative alleles	Fluorescence
MI7	3	rs145695868	143606981	CAA	C	FAM
	3	rs10662420	143606995	T	TAGAG
MI18	8	rs11435843	71926279	C	CT	FAM
	8	rs71300657	71926325	G	GTTACT
MI13	7	rs3214372	12230939	A	AT	FAM
	7	rs3217132	12230957	CTTA	C
2MI32	8	rs35211839	136043020	TC	T	FAM
	8	rs74678400	136043027	T	TCTC
MI6	3	rs57913087	129588428	GC	G	FAM
	3	rs34358108	129588471	TGTGA	T
MI17	8	rs35838770	15547647	TTGAG	T	FAM
	8	rs11434204	15547688	A	AT
MI4	2	rs57803994	120353840	TC	T	FAM
	2	rs149065177	120353875	AGTACTT	A
2MI55	18	rs11383217	3595790	TG	T	FAM
	18	rs3072903	3595799	TGGTA	T
MI1	1	rs375064432	54821200	A	ATTGT	FAM
	1	rs35924832	54821219	G	GC
2MI26	7	rs137991189	19828048	C	CAATT	FAM
	7	rs11375636	19828090	TC	T
2MI17	4	rs35515881	115333796	A	AC	FAM
	4	rs10545807	115333801	A	ATTGT
2MI36	11	rs144820685	124264097	C	CCTT	FAM
	11	rs67660578	124264145	G	GT
MI12	6	rs10542319	76450170	TAAGTAA	T	JOE
	6	rs201032359	76450186	AATT	A
2MI06	2	rs200948419	1197935	T	TAGAC	JOE
	2	rs35727128	1197949	AG	A
MI40	22	rs71823338	50725583	C	CT	JOE
	22	rs149565141	50725585	TGTG	T
2MI51	15	rs141490808	33342609	C	CTTGT	JOE
	15	rs147923862	33342611	T	TG
2MI31	8	rs113897607	126439578	T	TATATC	JOE
	8	rs34846650	126439607	A	AT
MI30	13	rs199632543	89276644	G	GATA	JOE
	13	rs72512782	89276650	A	AT
2MI49	14	rs377114040	88300842	A	AGTTTT	JOE
	14	rs3055901	88300854	C	CAT
2MI25	6	rs11404703	77671704	AT	A	JOE
	6	rs145084515	77671716	A	AGTTGAC
2MI48	14	rs5808095	40574532	TAG	T	JOE
	14	rs5808096	40574547	TATTA	T
MI26	11	rs35126629	100126537	CTCTG	C	JOE
	11	rs71465310	100126551	TA	T
2MI18	5	rs141416140	17025053	C	CTTAT	JOE
	5	rs56114052	17025085	G	GT
MI14	2	rs57803994	120353840	TC	T	TAMRA
	2	rs149065177	120353875	AGTACTT	A
2MI58	18	rs72004284	52344782	A	ACTT	TAMRA
	18	rs139944155	52344786	CG	C
2MI44	13	rs59552010	39251896	G	GAGACAA	TAMRA
	13	rs61656423	39251900	CTA	C
MI23	10	rs3041403	53491025	CCT	C	TAMRA
	10	rs143792664	53491074	T	TAGTC
MI32	15	rs35880714	93447644	A	AT	TAMRA
	15	rs145177299	93447660	CTTTTA	C
2MI33	10	rs35002191	8604012	AT	A	TAMRA
	10	rs56939199	8604018	G	GGTAT
MI33	17	rs4065037	40058303	A	AGAG	TAMRA
	17	rs371735069	40058327	G	GCCCAGAC
MI5	2	rs11455726	195674823	T	TA	TAMRA
	2	rs139352836	195674865	TTGTA	T
2MI54	16	rs570616838	12894366	TTG	T	TAMRA
	16	rs148035090	12894388	GTCTA	G
				Amel	Amel	ROX
					Amel-X
					Amel-Y
2MI10	3	rs149741414	20184808	C	CTATACT	ROX
	3	rs58466926	20184837	A	AG
MI38	20	rs150531146	59784328	ATATG	A	ROX
	20	rs200084710	59784330	ATG	A
MI24	10	rs147938518	106288893	ATTATG	A	ROX
	10	rs10550117	106288925	TCA	T
2MI13	10	rs35002191	8604012	AT	A	ROX
	10	rs56939199	8604018	G	GGTAT
2MI07	2	rs35291115	9899665	T	TG	ROX
	2	rs77983960	9899689	A	ATGTAT
2MI52	15	rs3069843	94714153	G	GATC	ROX
	15	rs34063661	94714181	CA	C
2MI16	4	rs375709050	112703657	T	TA	ROX
	4	rs79612828	112703667	T	TTATC
2MI15	4	rs138642414	76137642	CACTT	C	ROX
	4	rs35703100	76137676	A	AG
2MI19	5	rs11286626	32848891	T	TG	ROX
	5	rs3067346	32848928	T	TTAAG
Note: MI is shorted for the Multi-InDel marker in the first column. The numbers "1" and "2" in front of MI have no special meaning and only represent the twice process of selecting Multi-InDel markers.

## Sheet: S3
Table S3. Forensic parameters of the 40 Multi-InDel markers in the Kazakh and Kyrgyz ethnic groups.
Marker	PIC			PM			PD			Hobs			PE
	Kazakh	Kyrgyz		Kazakh	Kyrgyz		Kazakh	Kyrgyz		Kazakh	Kyrgyz		Kazakh	Kyrgyz
MI1	0.456127	0.469435		0.300927	0.2762		0.699073	0.7238		0.565517	0.49		0.251527	0.178899
MI4	0.428118	0.431184		0.322901	0.3232		0.677099	0.6768		0.475862	0.49		0.167239	0.178899
MI5	0.552786	0.544406		0.214078	0.2266		0.785922	0.7734		0.613793	0.59		0.30776	0.279052
MI6	0.54796	0.573848		0.228347	0.2034		0.771653	0.7966		0.675862	0.67		0.391917	0.383394
MI7	0.544664	0.537863		0.21151	0.2362		0.78849	0.7638		0.544828	0.65		0.229824	0.355217
MI12	0.460259	0.424594		0.269727	0.3558		0.730273	0.6442		0.496552	0.56		0.184501	0.245601
MI13	0.565135	0.575302		0.19629	0.2108		0.80371	0.7892		0.586207	0.7		0.274654	0.42826
MI14	0.573023	0.559627		0.199334	0.215		0.800666	0.785		0.648276	0.67		0.352853	0.383394
MI17	0.524416	0.549537		0.231011	0.2216		0.768989	0.7784		0.537931	0.64		0.2229	0.341652
MI18	0.52334	0.558356		0.224923	0.2102		0.775077	0.7898		0.572414	0.63		0.259076	0.328437
MI23	0.563819	0.554935		0.205232	0.2278		0.794768	0.7722		0.641379	0.68		0.343502	0.398004
MI24	0.462042	0.464618		0.289608	0.288		0.710392	0.712		0.510345	0.56		0.196713	0.245601
MI26	0.366833	0.362607		0.379881	0.3816		0.620119	0.6184		0.475862	0.46		0.167239	0.154834
MI30	0.546489	0.509316		0.220832	0.2424		0.779168	0.7576		0.627586	0.49		0.3253	0.178899
MI32	0.585758	0.586733		0.1883	0.1866		0.8117	0.8134		0.655172	0.62		0.36237	0.315571
MI33	0.489221	0.462203		0.257836	0.2826		0.742164	0.7174		0.558621	0.49		0.244136	0.178899
MI40	0.473068	0.455421		0.283995	0.2908		0.716005	0.7092		0.572414	0.51		0.259076	0.196401
2MI06	0.515028	0.503717		0.255268	0.2462		0.744732	0.7538		0.627586	0.55		0.3253	0.235118
2MI07	0.572491	0.585212		0.210369	0.212		0.789631	0.788		0.689655	0.74		0.412439	0.492814
2MI10	0.568239	0.583485		0.208181	0.1972		0.791819	0.8028		0.641379	0.68		0.343502	0.398004
2MI13	0.525598	0.43695		0.22302	0.309		0.77698	0.691		0.544828	0.49		0.229824	0.178899
2MI15	0.522918	0.539846		0.238906	0.2218		0.761094	0.7782		0.586207	0.6		0.274654	0.29088
2MI16	0.34078	0.34443		0.412985	0.4024		0.587015	0.5976		0.434483	0.42		0.136314	0.126554
2MI17	0.579299	0.582951		0.191724	0.1832		0.808276	0.8168		0.627586	0.6		0.3253	0.29088
2MI18	0.516695	0.502348		0.243187	0.2662		0.756813	0.7338		0.593103	0.6		0.282686	0.29088
2MI19	0.557363	0.574378		0.201427	0.1902		0.798573	0.8098		0.572414	0.61		0.259076	0.303052
2MI25	0.531585	0.546907		0.21893	0.2182		0.78107	0.7818		0.551724	0.61		0.236902	0.303052
2MI26	0.552696	0.558845		0.20742	0.2176		0.79258	0.7824		0.6	0.68		0.29088	0.398004
2MI31	0.574507	0.566161		0.200856	0.2076		0.799144	0.7924		0.648276	0.64		0.352853	0.341652
2MI32	0.542661	0.56847		0.217598	0.2002		0.782402	0.7998		0.6	0.64		0.29088	0.341652
2MI33	0.529797	0.517011		0.233484	0.2432		0.766516	0.7568		0.627586	0.62		0.3253	0.315571
2MI36	0.507021	0.488505		0.259834	0.262		0.740166	0.738		0.565517	0.55		0.251527	0.235118
2MI44	0.485074	0.490152		0.286659	0.2822		0.713341	0.7178		0.613793	0.59		0.30776	0.279052
2MI48	0.566131	0.540897		0.217693	0.2416		0.782307	0.7584		0.703448	0.67		0.433615	0.383394
2MI49	0.480257	0.524637		0.290844	0.2302		0.709156	0.7698		0.531034	0.57		0.216129	0.256416
2MI51	0.401613	0.417795		0.372556	0.3282		0.627444	0.6718		0.537931	0.51		0.2229	0.196401
2MI52	0.541096	0.552953		0.21874	0.2224		0.78126	0.7776		0.613793	0.67		0.30776	0.383394
2MI54	0.557332	0.541163		0.214174	0.243		0.785826	0.757		0.648276	0.66		0.352853	0.369131
2MI55	0.524089	0.519718		0.231391	0.238		0.768609	0.762		0.565517	0.58		0.251527	0.267564
2MI58	0.589828	0.592275		0.212366	0.1898		0.787634	0.8102		0.731034	0.63		0.477887	0.328437
Note: PIC, polymorphism information content ; PM, probability of match; PD, Power of discrimination; Hobs, Observed Heterozygosity; PE, Probability of exclusion.

## Sheet: S4
Table S4. The accuracy rates and false positive rates of the full sibling and half sibling identifications based on 40 Multi-InDel frequencies using different likelihood ratio thresholds.
Relationship	Group	LR=1			LR=10			LR=100			LR=1000			LR=10000
		AR	FAR		AR	FAR		AR	FAR		AR	FAR		AR	FAR
FS	Kazakh	0.9889	0.0127		0.9606	0.0026		0.8942	0.0002		0.7658	0		0.5922	0
	Kyrgyz	0.9874	0.0095		0.9599	0.0027		0.8882	0.0006		0.7609	0		0.5796	0
HS	Kazakh	0.8648	0.1398		0.5222	0.0161		0.1505	0.0005		0.0126	0		0.0007	0
	Kyrgyz	0.8681	0.1384		0.5216	0.0175		0.1544	0.0003		0.0161	0		0.0004	0
Note: LR, likelihood ratio; AR, the accuracy rate; FPR, the false positive rate.

## Sheet: S5
Table S5. Pairwise FST values among the Kazakh, Kyrgyz groups and 28 reference populations.
Populations	ACB	ASW	ESN	GWD	LWK	MSL	YRI	CLM	MXL	PEL	PUR	CEU	FIN	GBR	IBS	TSI	BEB	GIH	ITU	PJL	STU	CDX	CHB	Manchu	Mongolian	CHS	JPT	KHV	Kazakh	Kyrgyz
ACB	0
ASW	0.007	0
ESN	0.005	0.012	0
GWD	0.005	0.01	0.007	0
LWK	0.008	0.012	0.007	0.009	0
MSL	0.005	0.013	0.005	0.004	0.008	0
YRI	0.004	0.011	0.003	0.005	0.007	0.004	0
CLM	0.045	0.032	0.063	0.055	0.058	0.058	0.058	0
MXL	0.059	0.042	0.078	0.069	0.07	0.074	0.073	0.01	0
PEL	0.067	0.051	0.084	0.075	0.079	0.08	0.08	0.021	0.011	0
PUR	0.044	0.029	0.061	0.054	0.057	0.059	0.057	0.004	0.011	0.023	0
CEU	0.07	0.05	0.089	0.082	0.082	0.087	0.085	0.012	0.021	0.037	0.011	0
FIN	0.068	0.049	0.089	0.08	0.081	0.085	0.084	0.011	0.017	0.034	0.011	0.006	0
GBR	0.061	0.043	0.081	0.074	0.073	0.078	0.076	0.009	0.019	0.036	0.008	0.006	0.007	0
IBS	0.062	0.046	0.082	0.074	0.076	0.08	0.077	0.008	0.02	0.039	0.007	0.007	0.007	0.004	0
TSI	0.066	0.049	0.087	0.08	0.08	0.085	0.082	0.01	0.021	0.04	0.01	0.007	0.01	0.006	0.003	0
BEB	0.052	0.038	0.065	0.061	0.061	0.066	0.063	0.018	0.019	0.03	0.016	0.028	0.027	0.023	0.025	0.024	0
GIH	0.051	0.038	0.064	0.059	0.059	0.064	0.062	0.017	0.024	0.035	0.017	0.026	0.028	0.024	0.025	0.023	0.006	0
ITU	0.045	0.033	0.059	0.052	0.054	0.057	0.056	0.018	0.024	0.034	0.018	0.03	0.03	0.028	0.028	0.027	0.006	0.004	0
PJL	0.047	0.034	0.061	0.055	0.056	0.06	0.059	0.013	0.019	0.03	0.012	0.021	0.023	0.02	0.02	0.019	0.005	0.004	0.004	0
STU	0.044	0.033	0.057	0.051	0.053	0.056	0.055	0.018	0.023	0.034	0.017	0.027	0.029	0.026	0.026	0.025	0.006	0.005	0.003	0.004	0
CDX	0.057	0.049	0.067	0.064	0.063	0.068	0.068	0.033	0.033	0.037	0.034	0.054	0.05	0.048	0.051	0.052	0.025	0.03	0.031	0.029	0.031	0
CHB	0.066	0.053	0.076	0.074	0.073	0.076	0.078	0.034	0.03	0.034	0.033	0.049	0.046	0.047	0.049	0.05	0.023	0.029	0.031	0.029	0.03	0.009	0
Manchu	0.066	0.054	0.077	0.074	0.074	0.077	0.079	0.036	0.032	0.036	0.034	0.049	0.046	0.047	0.049	0.051	0.024	0.029	0.031	0.029	0.031	0.011	0.004	0
Mongolian	0.057	0.045	0.069	0.065	0.067	0.069	0.07	0.024	0.023	0.03	0.024	0.035	0.032	0.034	0.036	0.037	0.02	0.023	0.025	0.021	0.024	0.018	0.009	0.006	0
CHS	0.06	0.05	0.07	0.069	0.067	0.071	0.072	0.033	0.03	0.034	0.032	0.052	0.049	0.046	0.049	0.051	0.022	0.028	0.03	0.029	0.03	0.005	0.003	0.006	0.011	0
JPT	0.068	0.056	0.079	0.076	0.077	0.08	0.079	0.037	0.035	0.037	0.036	0.05	0.048	0.049	0.051	0.052	0.025	0.03	0.033	0.031	0.033	0.015	0.007	0.008	0.011	0.009	0
KHV	0.057	0.048	0.065	0.064	0.063	0.067	0.067	0.034	0.033	0.035	0.034	0.051	0.048	0.049	0.051	0.052	0.023	0.028	0.03	0.028	0.03	0.003	0.005	0.008	0.014	0.005	0.012	0
Kazakh	0.054	0.04	0.069	0.064	0.064	0.068	0.068	0.016	0.017	0.027	0.016	0.023	0.021	0.022	0.024	0.025	0.015	0.017	0.02	0.016	0.019	0.022	0.013	0.01	0.004	0.016	0.015	0.018	0
Kyrgyz	0.054	0.041	0.069	0.064	0.065	0.068	0.069	0.018	0.018	0.027	0.018	0.026	0.024	0.025	0.026	0.028	0.016	0.018	0.021	0.017	0.019	0.021	0.013	0.01	0.003	0.016	0.014	0.018	0.002	0
Note: KHV, Kinh in Ho Chi Minh City, Vietnam; JPT, Japanese in Tokyo, Japan; CHS, Southern Han Chinese, China; Mongolian; Manchu; CHB, Han Chinese in Beijing, China; CDX, Chinese Dai in Xishuangbanna, China; STU, Sri Lankan Tamil from the UK; PJL, Punjabi from Lahore, Pakistan; ITU, Indian Telugu from the UK; GIH, Gujarati Indian from Houston, Texas; BEB, Bengali from Bangladesh; TSI, Toscani in …

## Sheet: S6
Table S6. Pairwise DA distances among the Kazakh, Kyrgyz groups and 28 reference populations.
Populations	ACB	ASW	ESN	GWD	LWK	MSL	YRI	CLM	MXL	PEL	PUR	CEU	FIN	GBR	IBS	TSI	BEB	GIH	ITU	PJL	STU	CDX	CHB	Manchu	Mongolian	CHS	JPT	KHV	Kazakh	Kyrgyz
ACB	0
ASW	0.0077	0
ESN	0.0059	0.0146	0
GWD	0.0065	0.0133	0.0061	0
LWK	0.0086	0.0149	0.0064	0.0084	0
MSL	0.006	0.0153	0.0045	0.0041	0.0076	0
YRI	0.0051	0.0132	0.0029	0.0056	0.0073	0.0038	0
CLM	0.0455	0.0308	0.0669	0.0598	0.0653	0.064	0.0628	0
MXL	0.0597	0.0412	0.0836	0.0755	0.0792	0.0805	0.0784	0.0088	0
PEL	0.069	0.0504	0.0925	0.0838	0.091	0.0892	0.0867	0.0187	0.0101	0
PUR	0.0455	0.0283	0.0663	0.0602	0.0652	0.0648	0.0627	0.0036	0.0104	0.021	0
CEU	0.0706	0.0491	0.0945	0.0871	0.0915	0.0926	0.0902	0.0126	0.0212	0.0348	0.0122	0
FIN	0.0694	0.0474	0.093	0.0859	0.09	0.0906	0.0887	0.0126	0.0179	0.0323	0.0118	0.0062	0
GBR	0.0627	0.0438	0.0884	0.0808	0.084	0.0863	0.0827	0.0098	0.0186	0.0332	0.0084	0.0081	0.0086	0
IBS	0.0601	0.043	0.0843	0.0768	0.0816	0.0828	0.0795	0.0078	0.0178	0.0341	0.0064	0.0089	0.0082	0.0044	0
TSI	0.0646	0.0471	0.0891	0.0827	0.0867	0.0884	0.0849	0.0094	0.019	0.0366	0.0093	0.008	0.0092	0.006	0.0031	0
BEB	0.056	0.0389	0.0761	0.0712	0.0731	0.0755	0.0737	0.0173	0.0202	0.0327	0.0163	0.0294	0.0266	0.0239	0.0232	0.023	0
GIH	0.0563	0.0389	0.0742	0.0691	0.0702	0.0729	0.0723	0.0172	0.024	0.0363	0.017	0.0259	0.0258	0.025	0.0232	0.022	0.0066	0
ITU	0.0493	0.0337	0.0668	0.0601	0.0631	0.065	0.0642	0.0177	0.0236	0.0355	0.018	0.0291	0.0285	0.0284	0.0264	0.0264	0.0072	0.0045	0
PJL	0.05	0.0344	0.0682	0.0632	0.0654	0.0682	0.0662	0.0132	0.019	0.0303	0.0129	0.0209	0.0216	0.0205	0.0193	0.0181	0.0058	0.0045	0.004	0
STU	0.0496	0.0349	0.0671	0.0614	0.0637	0.0652	0.0647	0.0174	0.0227	0.0357	0.0172	0.0265	0.0268	0.0271	0.0246	0.0239	0.007	0.0053	0.0031	0.0039	0
CDX	0.0619	0.0497	0.0774	0.0769	0.0733	0.0778	0.0777	0.032	0.0348	0.042	0.0344	0.0556	0.0514	0.0519	0.0501	0.0526	0.027	0.0326	0.033	0.0304	0.0325	0
CHB	0.0723	0.0563	0.0895	0.089	0.086	0.0888	0.0901	0.034	0.0326	0.0394	0.0339	0.0516	0.0486	0.0519	0.0501	0.0517	0.0259	0.0322	0.0334	0.0301	0.0313	0.0085	0
Manchu	0.0702	0.0555	0.0847	0.083	0.0826	0.0836	0.085	0.0392	0.0377	0.0441	0.0375	0.0539	0.0503	0.0546	0.0531	0.0551	0.0305	0.0349	0.0361	0.0338	0.036	0.0163	0.0088	0
Mongolian	0.0611	0.0464	0.0771	0.0739	0.0758	0.0754	0.0765	0.0273	0.0278	0.0358	0.0269	0.039	0.0349	0.0406	0.0386	0.041	0.0257	0.0287	0.029	0.0259	0.0283	0.0227	0.0143	0.0059	0
CHS	0.0658	0.052	0.0831	0.0826	0.0802	0.0826	0.0836	0.0322	0.0318	0.0389	0.0324	0.0552	0.0506	0.0501	0.0492	0.0521	0.0237	0.0313	0.0318	0.0297	0.0317	0.0054	0.0033	0.0106	0.0158	0
JPT	0.0746	0.0585	0.0927	0.0907	0.091	0.0921	0.0918	0.0379	0.0377	0.0424	0.0371	0.0535	0.05	0.0554	0.0532	0.0561	0.0279	0.0335	0.0345	0.0324	0.0341	0.0153	0.007	0.0127	0.0161	0.0099	0
KHV	0.0635	0.0504	0.0786	0.0789	0.0754	0.0791	0.0797	0.034	0.0354	0.0407	0.0352	0.0538	0.0504	0.0541	0.0518	0.0544	0.0262	0.0315	0.0326	0.0299	0.0319	0.0031	0.0055	0.0131	0.02	0.0049	0.0122	0
Kazakh	0.0586	0.0414	0.0766	0.0718	0.0732	0.0744	0.0745	0.0204	0.0227	0.0322	0.0193	0.0278	0.0245	0.0286	0.0271	0.0292	0.0207	0.0226	0.0244	0.0206	0.0233	0.0264	0.0184	0.0102	0.0034	0.0205	0.019	0.0239	0
Kyrgyz	0.0579	0.0426	0.0754	0.0714	0.0727	0.0737	0.0741	0.0219	0.0237	0.0333	0.021	0.0298	0.0269	0.031	0.0291	0.0313	0.0224	0.0238	0.0256	0.0213	0.0241	0.0261	0.0176	0.0098	0.0032	0.0205	0.0194	0.0232	0.0017	0
Note: KHV, Kinh in Ho Chi Minh City, Vietnam; JPT, Japanese in Tokyo, Japan; CHS, Southern Han Chinese, China; Mongolian; Manchu; CHB, Han Chinese in Beijing, China; CDX, Chinese Dai in Xishuangbanna, China; STU, Sri Lankan Tamil from the UK; PJL, Punjabi from Lahore, Pakistan; ITU, Indian Telugu from the UK; GIH, Gujarati Indian from Houston, Texas; BEB, Bengali from Bangladesh; TSI, Toscani in …

## Sheet: S7
Table S7. Gene frequencies of the 40 Multi-InDel markers in the Kazakh and Kyrgyz groups.
Marker	Kazakh					Kyrgyz
	Allele 0	Allele 1	Allele 2	Allele 3		Allele 0	Allele 1	Allele 2	Allele 3
MI1	0.62759	0.10345	0	0.26897		0.6	0.105	0	0.295
MI4	0	0.13793	0.17241	0.68966		0	0.095	0.24	0.665
MI5	0.48966	0	0.2069	0.30345		0.42	0	0.165	0.415
MI6	0.21034	0.28276	0	0.5069		0.255	0.3	0	0.445
MI7	0	0.41034	0.42414	0.16552		0	0.41	0.435	0.155
MI12	0	0.41034	0.06897	0.52069		0	0.41	0.04	0.55
MI13	0	0.23793	0.46897	0.2931		0	0.235	0.415	0.35
MI14	0.3069	0	0.24828	0.44483		0.235	0	0.28	0.485
MI17	0	0.2069	0.23448	0.55862		0	0.215	0.28	0.505
MI18	0.44828	0	0.41724	0.13448		0.405	0	0.405	0.19
MI23	0.21379	0.45172	0	0.33448		0.21	0.485	0	0.305
MI24	0	0.14138	0.64483	0.21379		0	0.13	0.635	0.235
MI26	0	0.58966	0	0.41034		0	0.61	0	0.39
MI30	0.25172	0.23103	0	0.51724		0.24	0.18	0	0.58
MI32	0.26897	0	0.35172	0.37931		0.275	0	0.345	0.38
MI33	0.49655	0.09655	0	0.4069		0.545	0.075	0	0.38
MI40	0.37241	0	0.54138	0.08621		0.375	0	0.555	0.07
2MI06	0	0.14828	0.31034	0.54138		0	0.135	0.31	0.555
2MI07	0	0.31034	0.24483	0.44483		0	0.3	0.295	0.405
2MI10	0.31034	0	0.23448	0.45517		0.325	0	0.27	0.405
2MI13	0	0.32759	0.15517	0.51724		0	0.25	0.095	0.655
2MI15	0.22414	0.56207	0	0.21379		0.22	0.53	0	0.25
2MI16	0	0.32069	0	0.67931		0	0.33	0	0.67
2MI17	0	0.42414	0.26207	0.31379		0	0.415	0.285	0.3
2MI18	0	0.22069	0.57241	0.2069		0	0.21	0.595	0.195
2MI19	0	0.2069	0.32069	0.47241		0	0.25	0.31	0.44
2MI25	0.15862	0	0.5	0.34138		0.18	0	0.475	0.345
2MI26	0	0.31724	0.48276	0.2		0	0.32	0.47	0.21
2MI31	0	0.23448	0.42069	0.34483		0	0.215	0.44	0.345
2MI32	0.4931	0	0.17931	0.32759		0.45	0	0.23	0.32
2MI33	0.5	0	0.34483	0.15517		0.555	0	0.28	0.165
2MI36	0.11724	0	0.3931	0.48966		0.095	0	0.415	0.49
2MI44	0.08966	0	0.45172	0.45862		0.095	0	0.445	0.46
2MI48	0.29655	0.46552	0	0.23793		0.2	0.52	0	0.28
2MI49	0.12414	0	0.6	0.27586		0.17	0	0.54	0.29
2MI51	0	0.37931	0.02759	0.5931		0	0.35	0.045	0.605
2MI52	0.16207	0	0.45172	0.38621		0.18	0	0.42	0.4
2MI54	0.36207	0.44483	0	0.1931		0.41	0.43	0	0.16
2MI55	0.23793	0	0.55862	0.20345		0.24	0	0.565	0.195
2MI58	0.34138	0	0.36552	0.2931		0.345	0	0.335	0.32

## Sheet: S8
Table S8. In value of the 40 Multi-InDel markers in the Kazakh and Kyrgyz groups.
Marker	Kazakh			Kyrgyz
	In3	In5		In3	In5
MI1	0.250969	0.294003		0.251936	0.294516
MI4	0.272057	0.386355		0.283638	0.393782
MI5	0.212516	0.27975		0.215002	0.273797
MI6	0.203912	0.200146		0.215162	0.206851
MI7	0.20589	0.245936		0.206214	0.246147
MI12	0.135475	0.135972		0.146939	0.144358
MI13	0.135312	0.1128		0.129544	0.107733
MI14	0.199342	0.239005		0.205794	0.24186
MI17	0.139908	0.217065		0.14437	0.219323
MI18	0.246759	0.271184		0.237781	0.265867
MI23	0.278874	0.308334		0.28069	0.310071
MI24	0.286123	0.368515		0.284267	0.368145
MI26	0.325073	0.346296		0.33242	0.350779
MI30	0.15081	0.138173		0.149607	0.139189
MI32	0.205738	0.212534		0.205505	0.212106
MI33	0.281206	0.248133		0.284273	0.250134
MI40	0.226991	0.275105		0.233607	0.280032
2MI06	0.250641	0.266435		0.248666	0.264867
2MI07	0.0549601	0.0466232		0.0522874	0.0435861
2MI10	0.250531	0.238775		0.25208	0.24033
2MI13	0.28612	0.285936		0.292004	0.285258
2MI15	0.232962	0.247944		0.230683	0.245276
2MI16	0.192984	0.246798		0.195494	0.247302
2MI17	0.10491	0.0870784		0.106566	0.0882737
2MI18	0.06175	0.076547		0.0647541	0.0790321
2MI19	0.0432228	0.0582648		0.0447695	0.0566274
2MI25	0.19056	0.213662		0.185296	0.210881
2MI26	0.172022	0.220854		0.170951	0.220345
2MI31	0.0760159	0.0820705		0.079329	0.0825573
2MI32	0.19994	0.205542		0.192248	0.198124
2MI33	0.109622	0.079753		0.113892	0.0827024
2MI36	0.138541	0.109945		0.14099	0.11135
2MI44	0.0476538	0.0642439		0.0474552	0.0641566
2MI48	0.293444	0.347963		0.294954	0.34959
2MI49	0.335735	0.37043		0.322889	0.362385
2MI51	0.275033	0.29052		0.26347	0.282544
2MI52	0.237919	0.286767		0.242919	0.290048
2MI54	0.39699	0.471847		0.394752	0.472204
2MI55	0.271374	0.321162		0.273069	0.322145
2MI58	0.0139926	0.0184778		0.0167756	0.0205448
Note: In3, In values of the 40 Multi-InDel markers for distinguishing the Kazakh or Kyrgyz group from three intercontinental populations; In5, In values of the 40 Multi-InDel markers for distinguishing the Kazakh or Kyrgyz group from five intercontinental populations.
